# Supplementary material for: TGFB2 Expression and Methylation Predict Overall Survival in Pancreatic Ductal Adenocarcinoma Patients
Source: Int J Mol Sci. 2025 Jul 1;26(13):6357. doi: 10.3390/ijms26136357 (PMC12250087; doi:10.3390/ijms26136357)
Supplement: Supplementary file 1 [file ijms-26-06357-s001.zip]

Archive with 1 entries (1 files):
- ijms-3699666-supplementary.pdf
